# Supplementary material for: MoS2 with Stable Photoluminescence Enhancement under Stretching via Plasmonic Surface Lattice Resonance
Source: Nanomaterials (Basel). 2021 Jun 28;11(7):1698. doi: 10.3390/nano11071698 (PMC8307818; doi:10.3390/nano11071698)
Supplement: Supplementary file 1 [file nanomaterials-11-01698-s001.zip]

Archive with 1 entries (1 files):
- nanomaterials-1248651-supplementary.pdf
